# Supplementary material for: Hemispheric Cortical, Cerebellar and Caudate Atrophy Associated to Cognitive Impairment in Metropolitan Mexico City Young Adults Exposed to Fine Particulate Matter Air Pollution
Source: Toxics. 2022 Mar 25;10(4):156. doi: 10.3390/toxics10040156 (PMC9028857; doi:10.3390/toxics10040156)
Supplement: Supplementary file 1 [file toxics-10-00156-s001.zip]

Archive with 1 entries (1 files):
- toxics-1573298-supplementary.pdf
